# Supplementary material for: Antibiotics and Other Drugs Removal by the CytoSorb® Haemoadsorber: A Systematic Review of Available Evidence
Source: Antibiotics (Basel). 2026 Apr 17;15(4):409. doi: 10.3390/antibiotics15040409 (PMC13113826; doi:10.3390/antibiotics15040409)
Supplement: Supplementary file 1 [file antibiotics-15-00409-s001.zip]

Archive with 1 entries (1 files):
- antibiotics-4205812-supplementary.pdf
